# Supplementary material for: Platelet-Derived Soluble CD40L and Its Impact on Immune Modulation and Anti-IL6R Antibody Treatment Outcome in Rheumatoid Arthritis
Source: Cells. 2025 Apr 22;14(9):625. doi: 10.3390/cells14090625 (PMC12071919; doi:10.3390/cells14090625)
Supplement: Supplementary file 1 [file cells-14-00625-s001.zip]

Archive with 1 entries (1 files):
- cells-3543139-supplementary.pptx
